# Supplementary material for: Extracellular Vesicle Release Promotes Viral Replication during Persistent HCV Infection
Source: Cells. 2021 Apr 22;10(5):984. doi: 10.3390/cells10050984 (PMC8146326; doi:10.3390/cells10050984)
Supplement: Supplementary file 1 [file cells-10-00984-s001.zip]

Archive with 13 entries (12 files):
- Supplementary files/
- Supplementary files/Supplementary Figure Legends.docx
- __MACOSX/Supplementary files/._Supplementary Figure Legends.docx
- Supplementary files/._Supplementary Figure Legends.docx
- Supplementary files/Suppl Fig 1.tif
- __MACOSX/Supplementary files/._Suppl Fig 1.tif
- Supplementary files/._Suppl Fig 1.tif
- Supplementary files/Suppl Fig 2.tif
- __MACOSX/Supplementary files/._Suppl Fig 2.tif
- Supplementary files/._Suppl Fig 2.tif
- Supplementary files/Suppl Fig 3.tif
- __MACOSX/Supplementary files/._Suppl Fig 3.tif
- Supplementary files/._Suppl Fig 3.tif
